# Supplementary material for: Genome-Wide Association Study Using Whole-Genome Sequencing Identifies a Genomic Region on Chromosome 6 Associated With Comb Traits in Nandan-Yao Chicken
Source: Front Genet. 2021 Aug 2;12:682501. doi: 10.3389/fgene.2021.682501 (PMC8365347; doi:10.3389/fgene.2021.682501)
Supplement: Supplementary Table 1 — Detailed information about the whole-genome sequencing results. [file Table_1.XLSX]

## Sheet: Sheet1
Sample	Raw Base(bp)	Clean Base(bp)	Effective Rate(%)	Error Rate(%)	Q20(%)	Q30(%)	GC Content(%)	Clean_reads	mapped_reads	mapping_rate	Average_depth	Coverage_1X	Coverage_4X
NDY1	37288179000	37217704800	99.81	0.04	95.56	89.66	43.17	248118032	2.44992e+08	0.9874	27.37	0.9294	0.905
NDY10	8677286400	8648439900	99.67	0.04	96.93	92.6	42.81	57656266	5.71201e+07	0.9907	7.55	0.8962	0.7242
NDY100	9093844200	9058783200	99.61	0.04	97.22	93.52	44.57	60391888	5.96249e+07	0.9873	7.84	0.9005	0.692
NDY102	9194361300	9173624700	99.77	0.04	97.48	93.56	43.3	61157498	6.06193e+07	0.9912	7.72	0.899	0.7372
NDY103	8090374800	8057907300	99.6	0.04	97.06	93.31	44.54	53719382	5.29995e+07	0.9866	7.28	0.8963	0.649
NDY104	9497340900	9465218700	99.66	0.04	97.39	93.8	43.81	63101458	6.242e+07	0.9892	7.83	0.9026	0.7385
NDY105	9790352100	9747117300	99.56	0.04	97.02	93.3	44.84	64980782	6.40581e+07	0.9858	8.32	0.9034	0.702
NDY106	10698287700	10669429500	99.73	0.03	96.32	91.83	44.12	71129530	7.01337e+07	0.986	8.89	0.9099	0.7773
NDY107	10314773100	10271842200	99.58	0.04	97.12	93.41	44.74	68478948	6.75613e+07	0.9866	8.5	0.9064	0.7336
NDY108	9323728200	9287573700	99.61	0.04	97.12	93.31	43.89	61917158	6.11556e+07	0.9877	7.73	0.9029	0.7164
NDY109	10864526700	10809837600	99.5	0.04	96.72	92.8	44.97	72065584	7.09846e+07	0.985	8.95	0.9089	0.7431
NDY11	8704488300	8690008200	99.83	0.04	95.2	89.12	44.46	57933388	5.7047e+07	0.9847	7.89	0.8973	0.6805
NDY110	8046836100	8007149700	99.51	0.04	96.81	92.83	44.69	53380998	5.2623e+07	0.9858	7.27	0.8934	0.6252
NDY111	9675924600	9636333000	99.59	0.04	97.32	93.67	43.42	64242220	6.35291e+07	0.9889	7.83	0.9038	0.7453
NDY112	7482271200	7454437800	99.63	0.04	97.31	93.68	43.77	49696252	4.91446e+07	0.9889	6.81	0.8915	0.6293
NDY113	10182039000	10133727000	99.53	0.04	96.95	93.16	44.8	67558180	6.65989e+07	0.9858	8.44	0.9061	0.7327
NDY114	8852635500	8827216500	99.71	0.04	97.56	93.94	43.29	58848110	5.82891e+07	0.9905	7.48	0.8998	0.7203
NDY115	8108094900	8076133500	99.61	0.04	97.27	93.52	43.67	53840890	5.32486e+07	0.989	7.12	0.8965	0.6737
NDY116	8759526000	8726128200	99.62	0.04	97	93.18	44.71	58174188	5.7383e+07	0.9864	7.66	0.901	0.6763
NDY117	8906679600	8862801900	99.51	0.04	96.81	92.97	44.64	59085346	5.82404e+07	0.9857	7.68	0.9008	0.6802
NDY118	8570244000	8527697700	99.5	0.04	96.78	92.86	44.75	56851318	5.60383e+07	0.9857	7.57	0.8997	0.667
NDY119	8897146500	8848902000	99.46	0.04	96.06	91.52	44.58	58992680	5.80606e+07	0.9842	7.92	0.9025	0.6982
NDY12	9387783900	9367320000	99.78	0.04	95.57	89.59	43.01	62448800	6.16932e+07	0.9879	7.96	0.9041	0.7536
NDY120	10580178300	10515141300	99.39	0.04	96.17	91.59	44.03	70100942	6.90985e+07	0.9857	8.68	0.9081	0.7715
NDY122	9902877600	9865084500	99.62	0.04	97.17	93.3	42.81	65767230	6.51359e+07	0.9904	8.27	0.9038	0.7764
NDY123	10510044000	10457157900	99.5	0.04	96.62	92.29	43.24	69714386	6.89196e+07	0.9886	8.55	0.9074	0.7861
NDY124	9728051400	9676701300	99.47	0.04	96.5	91.96	43.53	64511342	6.36791e+07	0.9871	8.15	0.9056	0.7644
NDY125	8603925900	8571739500	99.63	0.04	95.81	90.05	43.4	57144930	5.64992e+07	0.9887	7.59	0.8998	0.7264
NDY126	8316795600	8278507200	99.54	0.04	95.81	90.38	43.65	55190048	5.44395e+07	0.9864	7.44	0.9006	0.7035
NDY127	7245146400	7221605700	99.68	0.04	97.38	93.61	43.61	48144038	4.76337e+07	0.9894	6.72	0.8901	0.6208
NDY128	9700478700	9650821500	99.49	0.04	96.76	92.61	43.03	64338810	6.36053e+07	0.9886	8.14	0.9051	0.767
NDY129	11306940000	11268605400	99.66	0.04	97.31	93.58	43.48	75124036	7.42676e+07	0.9886	8.62	0.908	0.7904
NDY13	8146949400	8107906800	99.52	0.04	96.81	92.74	43.47	54052712	5.34473e+07	0.9888	7.27	0.898	0.6933
NDY130	7907275200	7878207900	99.63	0.04	97.1	93.26	43.86	52521386	5.18334e+07	0.9869	7.08	0.8972	0.6568
NDY131	9486737400	9450441900	99.62	0.04	96.76	92.59	44.48	63002946	6.20642e+07	0.9851	7.92	0.9042	0.7112
NDY133	9503322600	9468026400	99.63	0.04	97.14	93.27	43.38	63120176	6.23817e+07	0.9883	7.76	0.9037	0.7399
NDY134	8753812500	8718194100	99.59	0.04	97.17	93.44	43.61	58121294	5.74587e+07	0.9886	7.42	0.9018	0.707
NDY135	8422497900	8388727800	99.6	0.04	96.97	92.93	43.56	55924852	5.52538e+07	0.988	7.25	0.8991	0.6887
NDY137	8301182400	8271959700	99.65	0.04	97.33	93.71	43.53	55146398	5.45067e+07	0.9884	7.24	0.898	0.6865
NDY138	7511490600	7476495300	99.53	0.04	96.94	93.02	43.88	49843302	4.92203e+07	0.9875	6.83	0.892	0.6183
NDY139	8743516800	8701133400	99.52	0.04	97.03	93.31	44.23	58007556	5.72245e+07	0.9865	7.5	0.8996	0.6832
NDY14	6979699800	6969167100	99.85	0.04	95.77	90.32	44.45	46461114	4.57874e+07	0.9855	6.92	0.8834	0.5826
NDY140	9077647200	9045607500	99.65	0.04	97.27	93.61	43.71	60304050	5.96045e+07	0.9884	7.57	0.9024	0.7137
NDY141	8934912900	8899158900	99.6	0.04	97.2	93.46	43.66	59327726	5.86455e+07	0.9885	7.49	0.9021	0.7141
NDY142	8481913500	8453028000	99.66	0.04	97.26	93.52	43.58	56353520	5.57055e+07	0.9885	7.27	0.8989	0.6903
NDY143	9665471100	9638339700	99.72	0.04	97.1	93.28	43.55	64255598	6.34267e+07	0.9871	7.82	0.905	0.7418
NDY144	7857110700	7834782000	99.72	0.04	96.92	92.75	43.7	52231880	5.16417e+07	0.9887	6.96	0.8944	0.6512
NDY145	10110118500	10070337900	99.61	0.04	97.13	93.33	43.75	67135586	6.633e+07	0.988	8.06	0.907	0.7544
NDY146	9977550300	9959670600	99.82	0.04	96.42	91.46	43.61	66397804	6.55811e+07	0.9877	8.08	0.9059	0.7611
NDY147	9011155200	8978484300	99.64	0.04	97.32	93.62	43.75	59856562	5.92221e+07	0.9894	7.56	0.9019	0.7173
NDY148	8949781500	8917673100	99.64	0.04	97.19	93.34	43.45	59451154	5.87556e+07	0.9883	7.46	0.9011	0.7137
NDY149	9297565200	9276674700	99.78	0.04	96.79	92.64	43.79	61844498	6.10282e+07	0.9868	7.75	0.9044	0.7111
NDY15	9338405700	9314094600	99.74	0.04	95.39	89.45	44.05	62093964	6.1206e+07	0.9857	8.1	0.9045	0.7168
NDY150	8399976000	8373382500	99.68	0.04	96.96	92.95	43.38	55822550	5.5175e+07	0.9884	7.21	0.8984	0.6827
NDY151	9620475000	9597190200	99.76	0.04	97.27	93.54	43.64	63981268	6.32647e+07	0.9888	7.87	0.905	0.7411
NDY152	8997484200	8951542200	99.49	0.04	96.55	92.49	44.64	59676948	5.87818e+07	0.985	7.82	0.9011	0.6766
NDY153	9161137200	9136511100	99.73	0.04	97.03	93.04	43.95	60910074	6.01852e+07	0.9881	7.67	0.9027	0.7145
NDY154	8951691900	8930499900	99.76	0.04	97.29	93.52	43.45	59536666	5.88818e+07	0.989	7.46	0.8999	0.7138
NDY155	9199255500	9173535900	99.72	0.04	97.19	93.34	43.54	61156906	6.04536e+07	0.9885	7.56	0.9022	0.7267
NDY156	7272538500	7242628200	99.59	0.04	97.07	93.17	43.57	48284188	4.77386e+07	0.9887	6.77	0.8891	0.6063
NDY157	9952800300	9917761200	99.65	0.04	97	93.02	44.57	66118408	6.52853e+07	0.9874	8.18	0.9045	0.728
NDY158	8720649600	8682051300	99.56	0.04	96.58	92.41	44.7	57880342	5.70353e+07	0.9854	7.62	0.9003	0.6646
NDY159	8318072700	8290986900	99.67	0.04	97.39	93.72	43.44	55273246	5.46984e+07	0.9896	7.17	0.8973	0.6917
NDY16	10447161900	10388651400	99.44	0.04	96.13	91.52	44.22	69257676	6.8198e+07	0.9847	8.72	0.9076	0.756
NDY160	10180150200	10140291000	99.61	0.04	96.53	92.35	44.84	67601940	6.65812e+07	0.9849	8.4	0.9052	0.7195
NDY162	9094141200	9054993000	99.57	0.04	97.11	93.44	44.3	60366620	5.95637e+07	0.9867	7.71	0.9021	0.7043
NDY163	8496843300	8467015500	99.65	0.04	97.22	93.38	43.39	56446770	5.58146e+07	0.9888	7.24	0.8977	0.6922
NDY164	35728611600	35640717600	99.75	0.04	97.17	93.41	43.97	237604784	2.3454e+08	0.9871	25.46	0.92	0.8977
NDY165	40450942500	40273220400	99.56	0.04	97.03	93.2	44.42	268488136	2.64864e+08	0.9865	28.29	0.9214	0.9002
NDY166	38602743000	38504445000	99.75	0.04	97.12	93.31	44.02	256696300	2.53462e+08	0.9874	27.32	0.9205	0.8988
NDY167	35697266100	35561977800	99.62	0.04	97.12	93.33	43.88	237079852	2.34116e+08	0.9875	25.46	0.9194	0.8973
NDY169	40552660800	40399099500	99.62	0.04	97.2	93.46	44.16	269327330	2.65934e+08	0.9874	28.53	0.9208	0.8992
NDY17	9715487100	9684233100	99.68	0.04	96.21	91.77	44.28	64561554	6.3606e+07	0.9852	8.27	0.9057	0.7382
NDY170	8092900500	8072559900	99.75	0.04	95.82	90.56	43.48	53817066	5.31067e+07	0.9868	7.24	0.8903	0.6931
NDY171	8454426600	8429022300	99.7	0.04	97.03	92.94	44.44	56193482	5.54967e+07	0.9876	7.37	0.8912	0.6824
NDY172	8268964200	8246046900	99.72	0.04	97.2	93.25	44.38	54973646	5.43085e+07	0.9879	7.27	0.8877	0.67
NDY173	8769967800	8738321400	99.64	0.04	97.41	93.75	43.44	58255476	5.76205e+07	0.9891	7.26	0.8948	0.7192
NDY174	9035298600	9005242500	99.67	0.04	97.28	93.42	43.66	60034950	5.93686e+07	0.9889	7.47	0.8948	0.7323
NDY175	9241500900	9216279600	99.73	0.04	97.16	93.16	43.88	61441864	6.07046e+07	0.988	7.61	0.8966	0.7374
NDY176	8523147900	8499845700	99.73	0.04	97.38	93.72	43.78	56665638	5.60366e+07	0.9889	7.25	0.8917	0.7018
NDY177	9233523900	9207997200	99.72	0.04	97.31	93.56	44.16	61386648	6.06316e+07	0.9877	7.67	0.8952	0.7252
NDY178	9897172800	9864447900	99.67	0.04	97.18	93.21	43.81	65762986	6.50462e+07	0.9891	7.9	0.8974	0.759
NDY179	8888992500	8861099400	99.69	0.04	96.94	93.12	44.78	59073996	5.82647e+07	0.9863	7.71	0.8928	0.6822
NDY18	9395647200	9362070000	99.64	0.04	94.85	88.44	44.33	62413800	6.14464e+07	0.9845	8.19	0.9052	0.7201
NDY181	9616047300	9577189800	99.6	0.04	97.25	93.53	44.15	63847932	6.30881e+07	0.9881	7.89	0.8973	0.744
NDY182	8444600700	8419629900	99.7	0.04	97.35	93.52	43.36	56130866	5.55471e+07	0.9896	7.17	0.8925	0.7067
NDY183	9688323000	9659510700	99.7	0.04	97.37	93.66	43.45	64396738	6.36884e+07	0.989	7.76	0.8981	0.7615
NDY184	7983306300	7957307100	99.67	0.04	97.33	93.5	43.41	53048714	5.2444e+07	0.9886	6.94	0.8905	0.6825
NDY185	9943546800	9916201500	99.72	0.04	97.54	93.97	43.55	66108010	6.53742e+07	0.9889	7.96	0.8979	0.7731
NDY186	8137908300	8106657900	99.62	0.04	96.03	90.77	42.59	54044386	5.3331e+07	0.9868	7.15	0.8889	0.7144
NDY187	8483086200	8464813200	99.78	0.04	97.51	93.94	43.4	56432088	5.58283e+07	0.9893	7.17	0.893	0.7099
NDY188	9022292100	8991927600	99.66	0.04	97.32	93.54	43.57	59946184	5.91309e+07	0.9864	7.37	0.8951	0.7297
NDY19	8981037300	8947537800	99.63	0.04	97.02	92.97	43	59650252	5.90657e+07	0.9902	7.65	0.8988	0.735
NDY190	8349962100	8319578100	99.64	0.04	97.1	93.3	44.16	55463854	5.47095e+07	0.9864	7.13	0.8911	0.6763
NDY191	9469268100	9441424800	99.71	0.04	97.35	93.55	43.67	62942832	6.22064e+07	0.9883	7.68	0.8968	0.7504
NDY192	9598650300	9575036400	99.75	0.04	97.53	93.85	43.31	63833576	6.31314e+07	0.989	7.72	0.8968	0.7616
NDY193	9702082500	9681553500	99.79	0.04	97.2	93.34	43.44	64543690	6.38079e+07	0.9886	7.81	0.8969	0.7635
NDY194	8152923900	8128056900	99.69	0.04	97.41	93.7	43.5	54187046	5.3591e+07	0.989	7	0.8903	0.6892
NDY195	8669344500	8639433900	99.65	0.04	97.4	93.75	43.58	57596226	5.69108e+07	0.9881	7.22	0.8949	0.7155
NDY196	8825575800	8803273200	99.75	0.04	97.41	93.71	43.36	58688488	5.80194e+07	0.9886	7.33	0.8935	0.7238
NDY197	9691578900	9658505700	99.66	0.04	97.06	93.02	43.78	64390038	6.31022e+07	0.98	7.81	0.8979	0.7511
NDY198	8388998400	8355433500	99.6	0.04	97.2	93.37	43.7	55702890	5.48729e+07	0.9851	7.12	0.8918	0.6969
NDY199	9606204000	9582030000	99.75	0.04	97.22	93.23	43.45	63880200	6.30817e+07	0.9875	7.74	0.8963	0.7611
NDY2	38786989800	38576239500	99.46	0.04	96.09	91.39	44.15	257174930	2.53652e+08	0.9863	28.2	0.9327	0.9072
NDY20	10772703300	10736469000	99.66	0.04	96.05	91.57	44.64	71576460	7.04742e+07	0.9846	9.01	0.9087	0.7541
NDY200	9130925100	9101429700	99.68	0.04	96.93	92.46	42.66	60676198	6.00512e+07	0.9897	7.91	0.8935	0.7717
NDY201	9973094700	9950639400	99.77	0.04	97.19	93.25	43.62	66337596	6.55482e+07	0.9881	7.91	0.8979	0.7686
NDY202	10123934400	10095148800	99.72	0.04	97.48	93.87	43.49	67300992	6.65472e+07	0.9888	7.91	0.8978	0.7693
NDY203	9502725600	9466525500	99.62	0.04	97.2	93.47	43.83	63110170	6.23339e+07	0.9877	7.67	0.8959	0.7455
NDY204	9919187100	9883617300	99.64	0.04	97.29	93.45	43.47	65890782	6.51462e+07	0.9887	7.89	0.8966	0.7643
NDY205	8849321700	8828698200	99.77	0.04	97.48	93.78	43.35	58857988	5.82223e+07	0.9892	7.35	0.8944	0.7307
NDY206	8495838600	8466230400	99.65	0.04	97.21	93.45	43.56	56441536	5.57586e+07	0.9879	7.2	0.893	0.7035
NDY207	8428552800	8391507000	99.56	0.04	97.19	93.53	45.65	55943380	5.5149e+07	0.9858	7.96	0.8753	0.616
NDY208	9731444700	9692838600	99.6	0.04	97.28	93.56	43.34	64618924	6.385e+07	0.9881	7.74	0.8978	0.7617
NDY209	8204694900	8173959000	99.63	0.04	96.87	92.66	44.77	54493060	5.3752e+07	0.9864	7.44	0.8863	0.6498
NDY21	7645020300	7638077400	99.91	0.03	95.71	89.56	43.6	50920516	5.03146e+07	0.9881	7.11	0.8937	0.6702
NDY210	9402993600	9367315800	99.62	0.04	97.23	93.55	43.63	62448772	6.16994e+07	0.988	7.72	0.8982	0.743
NDY211	7472968500	7447273500	99.66	0.04	97.38	93.63	43.82	49648490	4.90328e+07	0.9876	6.75	0.8868	0.6421
NDY212	9701402100	9667445100	99.65	0.04	97.53	94	43.75	64449634	6.3702e+07	0.9884	7.86	0.8967	0.7585
NDY213	9112187100	9081010200	99.66	0.04	97.48	93.91	43.53	60540068	5.98681e+07	0.9889	7.46	0.8954	0.7365
NDY214	9266633400	9234719400	99.66	0.04	97.43	93.81	43.37	61564796	6.08876e+07	0.989	7.5	0.8954	0.7425
NDY215	8511279300	8483426400	99.67	0.04	97.44	93.75	43.53	56556176	5.59058e+07	0.9885	7.23	0.8927	0.7093
NDY216	7382236800	7352745300	99.6	0.05	95.05	88.56	44.17	49018302	4.84007e+07	0.9874	6.86	0.8859	0.6468
NDY217	7185188700	7160370600	99.65	0.04	95.63	89.75	43.7	47735804	4.71152e+07	0.987	6.67	0.885	0.6418
NDY218	7109381700	7079920200	99.59	0.04	96.07	90.94	43.14	47199468	4.65528e+07	0.9863	6.76	0.8861	0.6606
NDY219	8095403400	8050114800	99.44	0.04	96.69	92.33	43.62	53667432	5.30288e+07	0.9881	7.05	0.8907	0.6893
NDY22	9560155800	9513424200	99.51	0.04	96.51	92.29	44.34	63422828	6.25603e+07	0.9864	8.21	0.9043	0.7274
NDY220	10343022000	10282852800	99.42	0.04	96.51	91.94	43.53	68552352	6.77709e+07	0.9886	8.04	0.8996	0.7791
NDY221	7490445300	7459193700	99.58	0.04	96.49	91.96	43.61	49727958	4.91163e+07	0.9877	6.73	0.8882	0.6542
NDY222	7919011800	7891801200	99.66	0.04	96.34	91.47	43.33	52612008	5.19649e+07	0.9877	6.88	0.8897	0.6759
NDY223	8478986100	8440959900	99.55	0.04	96.48	91.89	43.7	56273066	5.55303e+07	0.9868	7.21	0.8933	0.7036
NDY224	9878966100	9825425700	99.46	0.04	96.55	92.06	43.44	65502838	6.47365e+07	0.9883	7.88	0.8978	0.7699
NDY225	8571976800	8537984100	99.6	0.04	96.45	91.73	43.58	56919894	5.62596e+07	0.9884	7.32	0.8928	0.7137
NDY226	9012307200	8968653300	99.52	0.04	96.69	92.3	43.29	59791022	5.91333e+07	0.989	7.49	0.896	0.7447
NDY227	9226025700	9175370100	99.45	0.04	96.28	91.4	43.38	61169134	6.04168e+07	0.9877	7.54	0.8974	0.7536
NDY228	8566754700	8514140100	99.39	0.04	96.51	92.03	43.33	56760934	5.61025e+07	0.9884	7.17	0.8941	0.7199
NDY229	8759771100	8723797500	99.59	0.04	96.59	92.19	43.77	58158650	5.74898e+07	0.9885	7.35	0.8938	0.7139
NDY23	10497921000	10442895600	99.48	0.04	96.5	92.23	44.46	69619304	6.87143e+07	0.987	8.8	0.9079	0.7559
NDY230	8713948200	8671170600	99.51	0.04	96.69	92.28	43.45	57807804	5.71488e+07	0.9886	7.31	0.8936	0.7235
NDY231	7895980800	7870289700	99.67	0.05	94.96	88.16	43.39	52468598	5.18652e+07	0.9885	7.16	0.8876	0.6934
NDY232	8073024000	8025026400	99.41	0.04	96.21	91.59	43.81	53500176	5.27672e+07	0.9863	7.01	0.8927	0.6774
NDY233	8246978100	8217955500	99.65	0.04	96.37	91.78	43.61	54786370	5.41125e+07	0.9877	7.07	0.8929	0.6901
NDY234	7942842600	7921466400	99.73	0.04	96	90.85	43.67	52809776	5.21285e+07	0.9871	6.87	0.8908	0.6726
NDY235	8721265800	8685605700	99.59	0.04	96.84	92.53	44.1	57904038	5.72439e+07	0.9886	7.51	0.8882	0.6911
NDY236	9265223100	9240630900	99.73	0.05	95.07	88.84	43.48	61604206	6.07664e+07	0.9864	7.6	0.8972	0.7521
NDY237	8040217200	8007914400	99.6	0.04	96.75	92.44	43.41	53386096	5.27935e+07	0.9889	6.99	0.891	0.6916
NDY238	8395016400	8357741100	99.56	0.04	96.42	91.75	43.39	55718274	5.50552e+07	0.9881	7.1	0.8915	0.7034
NDY239	8869432800	8846643600	99.74	0.04	96.42	91.59	43.34	58977624	5.82994e+07	0.9885	7.32	0.8926	0.7261
NDY24	9869390100	9845673000	99.76	0.04	96.72	92.25	43.59	65637820	6.49683e+07	0.9898	8.33	0.9038	0.7579
NDY240	8853904800	8827802700	99.71	0.04	96.28	91.46	43.53	58852018	5.81281e+07	0.9877	7.37	0.8951	0.7288
NDY241	9757082100	9728040000	99.7	0.04	96.2	91.5	43.83	64853600	6.39456e+07	0.986	7.84	0.8996	0.765
NDY242	7963152000	7933699800	99.63	0.04	96.56	91.93	43.38	52891332	5.23042e+07	0.9889	6.93	0.8905	0.687
NDY243	8727675900	8708920200	99.79	0.04	96.41	91.63	43.45	58059468	5.74092e+07	0.9888	7.28	0.894	0.7244
NDY244	8722456200	8699498400	99.74	0.04	96.36	91.72	43.88	57996656	5.72659e+07	0.9874	7.29	0.8943	0.7121
NDY245	9403460700	9379555800	99.75	0.04	96.46	91.86	43.46	62530372	6.1755e+07	0.9876	7.63	0.8965	0.753
NDY247	8083753200	8043212700	99.5	0.04	96.34	91.64	43.67	53621418	5.28439e+07	0.9855	6.98	0.8921	0.6791
NDY248	8270386500	8240270100	99.64	0.04	96.47	91.75	43.92	54935134	5.43089e+07	0.9886	7.16	0.8897	0.6829
NDY249	7519748100	7468756500	99.32	0.04	95.72	90.45	42.55	49791710	4.90797e+07	0.9857	6.8	0.8882	0.666
NDY25	8313752700	8300496300	99.84	0.04	95.75	89.85	43.14	55336642	5.47058e+07	0.9886	7.34	0.898	0.7078
NDY250	8713988400	8677500600	99.58	0.04	96.14	91.22	43.64	57850004	5.71211e+07	0.9874	7.27	0.8957	0.724
NDY251	9555087300	9526397100	99.7	0.04	96.06	91.13	43.36	63509314	6.27281e+07	0.9877	7.72	0.899	0.7628
NDY252	9287446800	9264580500	99.75	0.04	96.41	91.65	43.25	61763870	6.10351e+07	0.9882	7.55	0.8961	0.7484
NDY253	7893737100	7856910900	99.53	0.04	96.88	92.71	43.19	52379406	5.18085e+07	0.9891	6.92	0.8882	0.6791
NDY254	8976540300	8932898100	99.51	0.04	96.28	91.48	43.41	59552654	5.88082e+07	0.9875	7.4	0.8967	0.7356
NDY256	8971948200	8950977300	99.77	0.04	96.6	92.16	43.49	59673182	5.8969e+07	0.9882	7.45	0.8952	0.7357
NDY257	8075649300	8034635400	99.49	0.04	96.6	92.12	43.29	53564236	5.29643e+07	0.9888	6.91	0.891	0.6828
NDY258	8562487200	8542088400	99.76	0.04	96.44	91.85	43.83	56947256	5.62354e+07	0.9875	7.25	0.8937	0.7041
NDY259	8169511500	8138449800	99.62	0.04	96.65	92.22	43.73	54256332	5.36053e+07	0.988	7.03	0.892	0.6902
NDY26	7934945100	7917589800	99.78	0.04	96.86	92.44	43.03	52783932	5.22455e+07	0.9898	7.12	0.8934	0.6915
NDY260	9901562700	9849535800	99.47	0.04	96.48	92.01	43.77	65663572	6.48822e+07	0.9881	7.96	0.8984	0.7627
NDY261	7946656500	7928853300	99.78	0.04	96.27	91.25	43.44	52859022	5.223e+07	0.9881	6.91	0.8906	0.6848
NDY262	7821050100	7802712300	99.77	0.04	96.39	91.55	43.47	52018082	5.13887e+07	0.9879	6.86	0.8903	0.6785
NDY263	8255992800	8217915600	99.54	0.04	96.72	92.43	43.59	54786104	5.41341e+07	0.9881	7.07	0.8912	0.6984
NDY264	7947826800	7930442100	99.78	0.06	94.62	87.28	43.63	52869614	5.22458e+07	0.9882	6.98	0.8899	0.6877
NDY265	8547114900	8523526500	99.72	0.04	96.26	91.4	43.73	56823510	5.61132e+07	0.9875	7.3	0.8932	0.7133
NDY267	8692600800	8668414800	99.72	0.04	96.63	92.12	43.31	57789432	5.7148e+07	0.9889	7.29	0.8935	0.7254
NDY268	9121698000	9094798800	99.71	0.04	96.59	92.04	43.33	60631992	5.99347e+07	0.9885	7.49	0.8961	0.745
NDY269	10331713200	10286659200	99.56	0.04	96.16	91.19	43.59	68577728	6.77548e+07	0.988	8.24	0.8991	0.7752
NDY27	9899910300	9859357500	99.59	0.04	96.91	92.8	42.97	65729050	6.50257e+07	0.9893	8.23	0.9048	0.7752
NDY270	8901071400	8875320600	99.71	0.04	96.6	92.18	43.7	59168804	5.8441e+07	0.9877	7.45	0.8959	0.7339
NDY272	9031130100	8978826300	99.42	0.04	96.72	92.36	43.63	59858842	5.91346e+07	0.9879	7.53	0.895	0.7364
NDY273	8362266900	8329949100	99.61	0.04	96.38	91.62	43.77	55532994	5.48666e+07	0.988	7.17	0.8926	0.6997
NDY274	10916832300	10886146200	99.72	0.04	96.67	92.17	43.27	72574308	7.17905e+07	0.9892	8.54	0.9008	0.8063
NDY275	10686189000	10629561900	99.47	0.04	96.03	91.17	46.17	70863746	6.97795e+07	0.9847	9.61	0.8794	0.6882
NDY276	11136693300	11091143100	99.59	0.04	96.44	91.91	44.86	73940954	7.29649e+07	0.9868	9.04	0.899	0.773
NDY277	10828686300	10801065000	99.74	0.04	96.72	92.38	43.5	72007100	7.11574e+07	0.9882	8.53	0.901	0.8021
NDY278	10308297000	10254921000	99.48	0.04	96.36	91.69	44.21	68366140	6.74705e+07	0.9869	8.36	0.8987	0.7654
NDY279	10215582600	10175604000	99.61	0.04	96.4	91.83	44.36	67837360	6.6969e+07	0.9872	8.24	0.8985	0.7609
NDY28	9881525100	9865329900	99.84	0.05	94.8	88.37	44.36	65768866	6.47166e+07	0.984	8.46	0.9086	0.7388
NDY280	10328369700	10288997100	99.62	0.04	96.46	91.75	43.59	68593314	6.77976e+07	0.9884	8.21	0.9	0.7834
NDY281	13942557600	13896314400	99.67	0.04	96.53	91.95	43.28	92642096	9.1586e+07	0.9886	10.47	0.9061	0.8534
NDY282	10546489200	10521257400	99.76	0.04	96.41	91.66	43.42	70141716	6.9314e+07	0.9882	8.35	0.9001	0.7943
NDY283	10438557300	10391838900	99.55	0.04	96.56	92.03	43.47	69278926	6.84891e+07	0.9886	8.3	0.9008	0.7926
NDY284	9507311100	9465183300	99.56	0.04	96.62	92.19	43.49	63101222	6.23692e+07	0.9884	7.77	0.8966	0.7607
NDY285	11320762500	11289196800	99.72	0.04	96.56	92.06	43.5	75261312	7.43883e+07	0.9884	8.78	0.9017	0.8125
NDY286	10594260000	10551684600	99.6	0.04	96.12	91.17	43.86	70344564	6.94442e+07	0.9872	8.43	0.9006	0.7912
NDY287	8841505500	8780334600	99.31	0.04	96.55	91.98	43.72	58535564	5.74e+07	0.9806	7.36	0.8956	0.7239
NDY288	9135797700	9110400900	99.72	0.04	96.19	91.24	43.69	60736006	5.99829e+07	0.9876	7.58	0.8965	0.7422
NDY289	10304979900	10280220000	99.76	0.04	96.41	91.63	43.48	68534800	6.77192e+07	0.9881	8.13	0.8995	0.7867
NDY29	9311353200	9293399100	99.81	0.04	94.95	88.68	44.14	61955994	6.09895e+07	0.9844	8.05	0.9054	0.716
NDY290	10056024900	10029595500	99.74	0.04	96.96	92.65	43.09	66863970	6.6202e+07	0.9901	7.93	0.8958	0.7728
NDY291	10706797800	10659577500	99.56	0.04	96.42	91.85	44.52	71063850	7.01613e+07	0.9873	8.71	0.8988	0.7614
NDY292	10766611800	10683067800	99.22	0.04	95.5	90.38	48.48	71220452	6.9326e+07	0.9734	11.18	0.827	0.5605
NDY294	12597565800	12554099400	99.65	0.04	96.04	91.19	45.55	83693996	8.2447e+07	0.9851	10.53	0.8956	0.7439
NDY296	10581606600	10530805500	99.52	0.04	96.34	91.75	45.05	70205370	6.9061e+07	0.9837	8.87	0.892	0.7387
NDY297	10673188200	10616158500	99.47	0.04	96.62	92.31	44.33	70774390	6.98897e+07	0.9875	8.62	0.8991	0.7716
NDY298	8752998000	8708359200	99.49	0.04	95.58	90.07	42.89	58055728	5.71733e+07	0.9848	7.38	0.8952	0.7388
NDY299	8555761500	8510142600	99.47	0.04	95.46	89.89	44.77	56734284	5.57982e+07	0.9835	7.88	0.8838	0.6711
NDY30	8681346600	8663845800	99.8	0.05	94.97	87.77	43.71	57758972	5.70947e+07	0.9885	7.66	0.8965	0.7066
NDY300	8160446100	8114747400	99.44	0.04	96.33	91.73	43.67	54098316	5.34004e+07	0.9871	7.23	0.8924	0.701
NDY301	7270404900	7235985300	99.53	0.04	96.47	91.86	42.91	48239902	4.7579e+07	0.9863	6.69	0.8875	0.6573
NDY302	9097860900	9046261800	99.43	0.04	96.44	92.03	44.53	60308412	5.94882e+07	0.9864	7.98	0.893	0.7157
NDY303	9233371800	9184008900	99.47	0.04	96.5	91.98	42.91	61226726	6.04981e+07	0.9881	7.7	0.8971	0.7628
NDY304	9105645300	9059700600	99.5	0.04	96.27	91.62	44.2	60398004	5.94135e+07	0.9837	7.85	0.8933	0.7245
NDY305	9534482400	9477128100	99.4	0.04	96.06	91.21	44.73	63180854	6.22079e+07	0.9846	8.39	0.8914	0.718
NDY306	8562658800	8520361800	99.51	0.04	96.16	91.13	42.49	56802412	5.61719e+07	0.9889	7.31	0.893	0.7329
NDY307	9790386600	9720597900	99.29	0.04	95.9	91.02	47.1	64803986	6.37736e+07	0.9841	10.05	0.8448	0.5999
NDY308	8079228000	8036877600	99.48	0.04	96.41	91.87	42.75	53579184	5.2888e+07	0.9871	7.11	0.8922	0.7117
NDY309	9854770200	9792540900	99.37	0.04	95.97	91.19	46.05	65283606	6.41477e+07	0.9826	9.25	0.8747	0.659
NDY31	8935988400	8918897400	99.81	0.04	95.48	89.68	44.94	59459316	5.85555e+07	0.9848	8.03	0.8971	0.6675
NDY310	8328094200	8287025400	99.51	0.04	96.36	91.62	42.95	55246836	5.45342e+07	0.9871	7.18	0.893	0.7194
NDY311	7945999800	7902010200	99.45	0.04	96.14	91.24	43.33	52680068	5.20216e+07	0.9875	7.1	0.8914	0.6984
NDY312	9459668100	9409595700	99.47	0.04	95.47	89.94	42.9	62730638	6.17458e+07	0.9843	7.85	0.8986	0.773
NDY313	8851041300	8797106700	99.39	0.04	96.03	91.19	45.02	58647378	5.76386e+07	0.9828	8.22	0.8793	0.673
NDY314	8544165300	8506918500	99.56	0.04	96.48	91.84	43.17	56712790	5.59982e+07	0.9874	7.4	0.8945	0.7365
NDY315	8266278900	8230554300	99.57	0.04	96.23	91.37	43.78	54870362	5.41516e+07	0.9869	7.35	0.8919	0.7049
NDY316	9411658500	9358666200	99.44	0.04	96.08	91.19	44.45	62391108	6.15363e+07	0.9863	8.21	0.8907	0.7161
NDY317	8534490000	8486182500	99.43	0.04	96.29	91.63	43.79	56574550	5.57429e+07	0.9853	7.5	0.8934	0.7181
NDY318	8623912200	8584224600	99.54	0.04	96.39	91.67	42.88	57228164	5.64956e+07	0.9872	7.35	0.8933	0.7285
NDY32	8354527500	8326044900	99.66	0.04	96.12	91.39	44.59	55506966	5.46966e+07	0.9854	7.61	0.896	0.6684
NDY321	7995669300	7944844800	99.36	0.04	95.38	89.58	42.98	52965632	5.21235e+07	0.9841	7.17	0.8893	0.6911
NDY322	8298396600	8247912000	99.39	0.04	96.17	91.59	44.64	54986080	5.42383e+07	0.9864	7.63	0.8845	0.6709
NDY323	6966895200	6935205000	99.55	0.04	96.4	91.84	43.91	46234700	4.56521e+07	0.9874	6.68	0.8825	0.6139
NDY33	10147989900	10128647100	99.81	0.04	95.86	90.09	43.27	67524314	6.67748e+07	0.9889	8.4	0.9052	0.7786
NDY34	9771260400	9748534200	99.77	0.04	95.02	88.75	44.05	64990228	6.40089e+07	0.9849	8.25	0.9063	0.7407
NDY35	8942376900	8903124600	99.56	0.04	96.43	91.97	43.34	59354164	5.86122e+07	0.9875	7.65	0.9022	0.7324
NDY37	10197465300	10149533100	99.53	0.04	96.09	91.62	45.05	67663554	6.65742e+07	0.9839	8.85	0.9039	0.7151
NDY38	10628155800	10572865800	99.48	0.04	95.97	91.19	44.57	70485772	6.94285e+07	0.985	8.78	0.9092	0.7593
NDY39	9098686800	9063357000	99.61	0.04	96.26	91.98	44.18	60422380	5.95281e+07	0.9852	7.9	0.9046	0.7187
NDY4	41318156400	41108559300	99.49	0.04	96.03	91.3	44.3	274057062	2.70028e+08	0.9853	30.15	0.9349	0.9104
NDY40	9525024900	9480861300	99.54	0.04	96.87	92.8	43.26	63205742	6.24915e+07	0.9887	8.05	0.9037	0.759
NDY41	8509487700	8497643700	99.86	0.04	95.62	89.69	44.05	56650958	5.59145e+07	0.987	7.61	0.8985	0.6896
NDY42	8120369400	8109229500	99.86	0.04	96.09	90.63	43.31	54061530	5.33641e+07	0.9871	7.26	0.8947	0.6904
NDY43	7897191300	7865411100	99.6	0.04	95.67	89.92	43.18	52436074	5.17806e+07	0.9875	7.1	0.8973	0.6775
NDY44	9498258900	9442213800	99.41	0.04	96.03	91.39	44.27	62948092	6.19913e+07	0.9848	8.14	0.9065	0.7234
NDY45	7468224900	7430856000	99.5	0.04	96.73	92.11	42.69	49539040	4.90833e+07	0.9908	6.99	0.8905	0.6786
NDY46	9196557000	9166890300	99.68	0.04	96.84	92.66	43.11	61112602	6.04159e+07	0.9886	7.77	0.9028	0.7485
NDY47	9683624400	9646404300	99.62	0.04	96.71	92.41	43.25	64309362	6.34862e+07	0.9872	8.09	0.9049	0.7655
NDY48	8163461100	8142579900	99.74	0.04	95.76	90.24	43.42	54283866	5.35402e+07	0.9863	7.2	0.8976	0.6841
NDY49	10121370900	10072760100	99.52	0.04	96.62	92.44	43.27	67151734	6.63191e+07	0.9876	8.34	0.9067	0.7793
NDY5	40332755700	40228804500	99.74	0.04	96.73	92.2	43.32	268192030	2.65456e+08	0.9898	29.53	0.9276	0.9024
NDY50	9374584500	9345025800	99.68	0.04	96.47	92.22	44.28	62300172	6.14217e+07	0.9859	8.06	0.9045	0.7307
NDY51	8140218600	8117846100	99.73	0.05	94.77	88.31	44.26	54118974	5.32531e+07	0.984	7.54	0.8948	0.6561
NDY52	8691688200	8653258500	99.56	0.04	96.5	91.97	43.16	57688390	5.69673e+07	0.9875	7.5	0.9001	0.7241
NDY53	9556594500	9530253600	99.72	0.04	95.88	90.44	43.16	63535024	6.2582e+07	0.985	8	0.9041	0.7581
NDY54	8353047000	8337095400	99.81	0.04	95.82	90.3	44.23	55580636	5.48303e+07	0.9865	7.59	0.8962	0.6783
NDY55	8635604100	8606583900	99.66	0.04	96.06	90.75	43.52	57377226	5.65567e+07	0.9857	7.47	0.9009	0.7133
NDY56	10274729100	10229648100	99.56	0.04	96.43	92.1	43.95	68197654	6.72361e+07	0.9859	8.54	0.9067	0.7601
NDY57	9427362900	9391029600	99.61	0.04	95.81	90.35	43.64	62606864	6.17178e+07	0.9858	7.9	0.9048	0.7459
NDY58	8892065100	8869589400	99.75	0.04	95.99	90.62	43.31	59130596	5.8356e+07	0.9869	7.62	0.8997	0.7246
NDY59	7661316900	7643397900	99.77	0.04	95.49	89.8	44.42	50955986	5.01916e+07	0.985	7.24	0.8927	0.6308
NDY6	41029609500	40903704000	99.69	0.04	96.51	91.99	43.23	272691360	2.69392e+08	0.9879	29.82	0.9309	0.906
NDY60	8911863300	8896336800	99.83	0.04	95.74	90	43.49	59308912	5.85616e+07	0.9874	7.65	0.9002	0.7266
NDY61	9379703700	9338182800	99.56	0.04	96.52	92.03	43.36	62254552	6.14577e+07	0.9872	7.88	0.9036	0.7502
NDY62	8075893500	8059698300	99.8	0.04	95.95	90.48	43.7	53731322	5.30059e+07	0.9865	7.25	0.895	0.6711
NDY63	7765389900	7753248300	99.84	0.04	95.81	90.33	43.7	51688322	5.05719e+07	0.9784	7.06	0.8955	0.6627
NDY64	10227168000	10175338800	99.49	0.04	96.14	91.72	44.79	67835592	6.67367e+07	0.9838	8.64	0.9068	0.7361
NDY65	9716204100	9698900100	99.82	0.04	95.88	90.4	43.98	64659334	6.33015e+07	0.979	8.16	0.9052	0.742
NDY66	9601771500	9570622200	99.68	0.04	95.8	91.08	45.46	63804148	6.27003e+07	0.9827	8.49	0.9018	0.6923
NDY68	8119922400	8101927200	99.78	0.04	95.41	89.78	45.59	54012848	5.29596e+07	0.9805	7.87	0.8874	0.6066
NDY69	7416199200	7394667600	99.71	0.04	96.03	90.61	43.45	49297784	4.86027e+07	0.9859	7	0.8897	0.642
NDY7	7869934200	7848591000	99.73	0.04	96.04	90.91	43.05	52323940	5.15705e+07	0.9856	7.1	0.8956	0.6805
NDY70	9577551000	9529727400	99.5	0.04	96.48	92.16	43.89	63531516	6.2623e+07	0.9857	8.08	0.9048	0.7492
NDY71	8193775500	8166681000	99.67	0.04	95.53	89.91	44.41	54444540	5.35135e+07	0.9829	7.52	0.8937	0.6591
NDY72	7643676600	7612817700	99.6	0.04	95.78	90.41	44.31	50752118	4.99604e+07	0.9844	7.18	0.8904	0.6342
NDY73	8757901800	8715682800	99.52	0.04	96.59	92.38	43.48	58104552	5.73666e+07	0.9873	7.6	0.9014	0.7245
NDY74	9566312700	9551247300	99.84	0.04	95.59	89.67	43.38	63674982	6.28727e+07	0.9874	8.1	0.905	0.7633
NDY76	9332829300	9314449500	99.8	0.04	95.47	89.45	43.42	62096330	6.13015e+07	0.9872	7.95	0.9039	0.7534
NDY77	10409440800	10384112400	99.76	0.04	95.62	89.69	43.49	69227416	6.83275e+07	0.987	8.56	0.9056	0.7793
NDY78	10599225300	10560738000	99.64	0.04	96.62	92.38	43.3	70404920	6.95178e+07	0.9874	8.6	0.9082	0.7886
NDY79	9213621300	9197992500	99.83	0.04	95.77	90.02	43.15	61319950	6.05841e+07	0.988	7.86	0.9036	0.7523
NDY8	8238131400	8220754200	99.79	0.04	95.02	88.78	44.34	54805028	5.39501e+07	0.9844	7.52	0.897	0.6595
NDY80	8271759000	8237044200	99.58	0.04	96.65	92.36	43.97	54913628	5.41778e+07	0.9866	7.72	0.8995	0.7128
NDY81	9001322100	8961827700	99.56	0.04	96.26	91.56	43.36	59745518	5.89688e+07	0.987	7.68	0.9033	0.7377
NDY82	9978393000	9932871900	99.54	0.04	96.66	92.4	43.05	66219146	6.54444e+07	0.9883	8.23	0.906	0.7744
NDY85	8029712700	8013502500	99.8	0.06	94.59	87.1	43.48	53423350	5.2825e+07	0.9888	7.21	0.8939	0.6683
NDY86	9022095000	8996533200	99.72	0.04	96.54	92.01	43.22	59976888	5.92991e+07	0.9887	7.71	0.9015	0.7396
NDY87	9037884600	9023130600	99.84	0.04	95.32	89.16	43.6	60154204	5.93481e+07	0.9866	7.87	0.9029	0.7343
NDY88	7489845300	7468115700	99.71	0.04	95.84	90.53	42.92	49787438	4.918e+07	0.9878	6.87	0.8934	0.6566
NDY89	9550686600	9528314400	99.77	0.04	96.72	92.34	43.16	63522096	6.27916e+07	0.9885	7.97	0.9046	0.7611
NDY9	11184693900	11170584900	99.87	0.04	95.91	90.06	42.75	74470566	7.3711e+07	0.9898	9.01	0.9078	0.8084
NDY90	10094121000	10061139600	99.67	0.04	97	92.8	42.95	67074264	6.64236e+07	0.9903	8.24	0.9037	0.7753
NDY91	8190098700	8147354700	99.48	0.04	96.52	92.31	43.52	54315698	5.36205e+07	0.9872	7.22	0.8976	0.6917
NDY92	8856033600	8818610400	99.58	0.04	96.91	92.88	44.1	58790736	5.80382e+07	0.9872	7.49	0.8999	0.6867
NDY93	8983136400	8951913600	99.65	0.04	96.94	93.05	44.65	59679424	5.88558e+07	0.9862	7.76	0.9004	0.6811
NDY95	9407750400	9372566100	99.63	0.04	96.98	93.09	44.69	62483774	6.1634e+07	0.9864	8.07	0.9002	0.6954
NDY96	9835677300	9787616700	99.51	0.04	96.94	93.23	44.75	65250778	6.43307e+07	0.9859	8.23	0.9063	0.7223
NDY97	7083523500	7065403200	99.74	0.04	96.72	92.06	42.94	47102688	4.66741e+07	0.9909	6.71	0.8856	0.6305
NDY98	9044086800	9016290300	99.69	0.04	96.56	91.93	43	60108602	5.95015e+07	0.9899	7.75	0.8996	0.737
NDY99	6918942900	6887135100	99.54	0.04	95.63	90.34	44.79	45914234	4.52485e+07	0.9855	7.13	0.8713	0.5426
