# Supplementary material for: Genome-Wide Association Study Using Whole-Genome Sequencing Identifies a Genomic Region on Chromosome 6 Associated With Comb Traits in Nandan-Yao Chicken
Source: Front Genet. 2021 Aug 2;12:682501. doi: 10.3389/fgene.2021.682501 (PMC8365347; doi:10.3389/fgene.2021.682501)
Supplement: Supplementary Table 2 — The detailed information of all suggestively associated SNPs. The text in bold represents the lead SNP in each trait. [file Table_2.XLSX]

## Sheet: Sheet1
Trait	Chromosome	Position	Varinat ID	allele1	allele0	maf	beta	se	-log10(P)	Annotation	Nearby gene	The distance from SNP to neraby gene
Comb thickness	6	30237969	rs314033655	G	C	0.064	-2.08522	0.385979	6.86567	intergenic	MIR7472;MCMBP	dist=149144;dist=142239
	6	30256150	rs730907236	G	A	0.095	-1.78014	0.328845	6.88967	intergenic	MIR7472;MCMBP	dist=167325;dist=124058
	6	30264318	rs732460519	A	T	0.062	-2.36549	0.386877	8.5099	intergenic	MIR7472;MCMBP	dist=175493;dist=115890
	6	30267699	rs734545481	C	T	0.052	-2.39179	0.43684	7.02675	intergenic	MIR7472;MCMBP	dist=178874;dist=112509
	6	30268388	rs731702600	C	T	0.05	-2.46461	0.439848	7.31426	intergenic	MIR7472;MCMBP	dist=179563;dist=111820
	6	30271492	rs733462932	G	T	0.05	-2.39365	0.44331	6.85919	intergenic	MIR7472;MCMBP	dist=182667;dist=108716
	6	30280621	rs741743900	T	C	0.052	-2.45871	0.431963	7.51606	intergenic	MIR7472;MCMBP	dist=191796;dist=99587
	6	30283735	rs731158371	T	C	0.075	-2.15583	0.367097	7.93484	intergenic	MIR7472;MCMBP	dist=194910;dist=96473
	6	30289691	rs734629605	G	A	0.057	-2.32268	0.402646	7.69239	intergenic	MIR7472;MCMBP	dist=200866;dist=90517
	6	30294059	novel	G	A	0.082	-1.88525	0.341027	7.14497	intergenic	MIR7472;MCMBP	dist=205234;dist=86149
	6	30295013	novel	A	G	0.077	-1.9625	0.356219	7.10266	intergenic	MIR7472;MCMBP	dist=206188;dist=85195
	6	30305025	novel	T	A	0.084	-1.92453	0.345145	7.25256	intergenic	MIR7472;MCMBP	dist=216200;dist=75183
	6	30309404	rs315270568	G	C	0.067	-2.18335	0.379126	7.67012	intergenic	MIR7472;MCMBP	dist=220579;dist=70804
	6	30310264	novel	A	T	0.059	-2.30484	0.395375	7.83395	intergenic	MIR7472;MCMBP	dist=221439;dist=69944
	6	30332352	novel	T	C	0.059	-2.20382	0.398584	7.14715	intergenic	MIR7472;MCMBP	dist=243527;dist=47856
	6	30352191	rs315261132	C	T	0.105	-1.70318	0.314556	6.89238	intergenic	MIR7472;MCMBP	dist=263366;dist=28017
	6	30352196	rs317520208	A	G	0.13	-1.76953	0.289447	8.50786	intergenic	MIR7472;MCMBP	dist=263371;dist=28012
	6	30353302	rs738156687	T	C	0.107	-1.77485	0.304148	7.84791	intergenic	MIR7472;MCMBP	dist=264477;dist=26906
	6	30354876	rs736330923	C	A	0.097	-1.95657	0.319017	8.5554	intergenic	MIR7472;MCMBP	dist=266051;dist=25332
	6	30360899	rs741651746	G	C	0.05	-2.52787	0.4409	7.61136	intergenic	MIR7472;MCMBP	dist=272074;dist=19309
	6	30362223	rs312605091	C	G	0.064	-2.12319	0.374885	7.45123	intergenic	MIR7472;MCMBP	dist=273398;dist=17985
	6	30375595	rs733893984	A	T	0.059	-2.12085	0.388056	7.00479	intergenic	MIR7472;MCMBP	dist=286770;dist=4613
	6	30460087	rs315725700	T	C	0.05	-2.48495	0.441921	7.35904	intergenic	MCMBP;FGFR2	dist=65746;dist=447567
	6	30492912	rs738923143	C	T	0.052	-2.40277	0.433675	7.17262	intergenic	MCMBP;FGFR2	dist=98571;dist=414742
	6	30570807	novel	G	A	0.05	-2.4729	0.44032	7.34328	intergenic	MCMBP;FGFR2	dist=176466;dist=336847
	6	30599276	novel	A	T	0.05	-2.41899	0.444058	6.96514	intergenic	MCMBP;FGFR2	dist=204935;dist=308378
	6	30604087	rs13582072	C	T	0.069	-2.14374	0.381079	7.36442	intergenic	MCMBP;FGFR2	dist=209746;dist=303567
	6	30609919	rs734194739	T	C	0.055	-2.4434	0.419889	7.80987	intergenic	MCMBP;FGFR2	dist=215578;dist=297735
	6	30609964	rs741221299	C	T	0.054	-2.47899	0.424523	7.85722	intergenic	MCMBP;FGFR2	dist=215623;dist=297690
	6	30610754	rs318099517	T	C	0.075	-2.02429	0.370959	6.98609	intergenic	MCMBP;FGFR2	dist=216413;dist=296900
	6	30612261	novel	C	T	0.059	-2.37173	0.410754	7.70525	intergenic	MCMBP;FGFR2	dist=217920;dist=295393
	6	30613248	novel	G	A	0.05	-2.52786	0.441929	7.58059	intergenic	MCMBP;FGFR2	dist=218907;dist=294406
	6	30615603	rs16564900	G	C	0.055	-2.32334	0.423162	7.06061	intergenic	MCMBP;FGFR2	dist=221262;dist=292051
	6	30727619	rs738526693	T	C	0.05	-2.48883	0.442569	7.36023	intergenic	MCMBP;FGFR2	dist=333278;dist=180035
	6	30727634	rs730971671	G	A	0.052	-2.45357	0.435841	7.37363	intergenic	MCMBP;FGFR2	dist=333293;dist=180020
	6	30727803	rs314882728	T	C	0.05	-2.48883	0.442569	7.36023	intergenic	MCMBP;FGFR2	dist=333462;dist=179851
	6	30946592	rs741088633	G	A	0.055	-2.32748	0.42151	7.13062	intronic	FGFR2	.
	6	30946599	rs734974544	C	T	0.052	-2.47083	0.430708	7.61881	intronic	FGFR2	.
	6	30946600	rs738086970	A	G	0.052	-2.36572	0.434126	6.96941	intronic	FGFR2	.
	19	8758968	rs738343284	C	G	0.069	2.13925	0.389759	7.05669	intergenic	VEZF1;MIR1585	dist=7205;dist=98961
Comb length	6	29620815	rs315261132	G	C	0.1	-0.809586	0.141289	7.57661	intergenic	VAX1;PRLHR	dist=510499;dist=161865
	6	29809199	rs738156687	G	T	0.079	-0.854746	0.156635	6.96362	intergenic	PRLHR;CACUL1	dist=25414;dist=28487
	6	29941638	rs736330923	T	C	0.09	-0.865487	0.148374	7.81385	intergenic	CACUL1;FAM45A	dist=64386;dist=85637
	6	29979020	rs315092355	G	A	0.082	-0.896518	0.15289	7.88497	intergenic	CACUL1;FAM45A	dist=101768;dist=48255
	6	29992413	novel	G	A	0.057	-1.02313	0.183458	7.23025	intergenic	CACUL1;FAM45A	dist=115161;dist=34862
	6	29995094	rs732144447	T	C	0.063	-1.00724	0.176368	7.53322	intergenic	CACUL1;FAM45A	dist=117842;dist=32181
	6	29999474	rs316505750	T	G	0.063	-1.00638	0.176189	7.53541	intergenic	CACUL1;FAM45A	dist=122222;dist=27801
	6	29999994	novel	G	A	0.122	-0.715272	0.129222	7.13709	intergenic	CACUL1;FAM45A	dist=122742;dist=27281
	6	30054959	rs794336457	T	G	0.065	-0.9524	0.175272	6.91283	intergenic	FAM45A;MIR7472	dist=18681;dist=33804
	6	30092189	rs737683537	A	G	0.116	-0.761911	0.136731	7.21996	intergenic	MIR7472;MCMBP	dist=3364;dist=288019
	6	30105190	rs315247525	T	G	0.084	-0.901754	0.157867	7.53579	intergenic	MIR7472;MCMBP	dist=16365;dist=275018
	6	30197908	rs732362476	C	T	0.075	-0.958791	0.162822	7.94266	intergenic	MIR7472;MCMBP	dist=109083;dist=182300
	6	30198930	rs14591737	T	A	0.081	-0.912494	0.158739	7.61867	intergenic	MIR7472;MCMBP	dist=110105;dist=181278
	6	30199394	rs316538417	G	A	0.077	-0.892065	0.162298	7.05101	intergenic	MIR7472;MCMBP	dist=110569;dist=180814
	6	30200137	rs736750169	G	A	0.073	-0.96962	0.164551	7.95181	intergenic	MIR7472;MCMBP	dist=111312;dist=180071
	6	30205854	rs734397327	T	C	0.075	-0.899052	0.158979	7.40638	intergenic	MIR7472;MCMBP	dist=117029;dist=174354
	6	30208803	rs312748048	C	T	0.072	-0.941071	0.171966	6.99786	intergenic	MIR7472;MCMBP	dist=119978;dist=171405
	6	30215342	rs731145358	T	C	0.072	-0.970808	0.166258	7.82781	intergenic	MIR7472;MCMBP	dist=126517;dist=164866
	6	30221744	rs735185799	C	T	0.081	-0.849155	0.155539	6.9692	intergenic	MIR7472;MCMBP	dist=132919;dist=158464
	6	30221833	rs741260921	A	G	0.077	-0.929354	0.16189	7.60097	intergenic	MIR7472;MCMBP	dist=133008;dist=158375
	6	30230759	rs737169594/rs1059589046	T	A	0.079	-0.917596	0.160476	7.54912	intergenic	MIR7472;MCMBP	dist=141934;dist=149449
	6	30236698	rs736059385	C	T	0.079	-0.974248	0.15521	8.86922	intergenic	MIR7472;MCMBP	dist=147873;dist=143510
	6	30237215	rs315662425	C	T	0.077	-0.900049	0.162057	7.17879	intergenic	MIR7472;MCMBP	dist=148390;dist=142993
	6	30237254	rs738265868	C	T	0.073	-0.973913	0.16451	8.01623	intergenic	MIR7472;MCMBP	dist=148429;dist=142954
	6	30237969	rs740873418	G	C	0.068	-1.07099	0.168416	9.07063	intergenic	MIR7472;MCMBP	dist=149144;dist=142239
	6	30238240	rs315027911	T	G	0.073	-0.992926	0.164385	8.29936	intergenic	MIR7472;MCMBP	dist=149415;dist=141968
	6	30238880	rs731815933	G	A	0.073	-0.975891	0.165306	7.97755	intergenic	MIR7472;MCMBP	dist=150055;dist=141328
	6	30254311	rs314033655	C	T	0.106	-0.789489	0.141531	7.2331	intergenic	MIR7472;MCMBP	dist=165486;dist=125897
	6	30254849	rs314031455	A	G	0.097	-0.823353	0.148515	7.15649	intergenic	MIR7472;MCMBP	dist=166024;dist=125359
	6	30256150	rs317262063	G	A	0.099	-0.894011	0.145777	8.52017	intergenic	MIR7472;MCMBP	dist=167325;dist=124058
	6	30258577	rs740226042	A	G	0.095	-0.840599	0.153093	7.03838	intergenic	MIR7472;MCMBP	dist=169752;dist=121631
	6	30259196	rs733528400	A	G	0.097	-0.881588	0.147588	8.14111	intergenic	MIR7472;MCMBP	dist=170371;dist=121012
	6	30263580	rs730907236	C	T	0.063	-1.04512	0.175917	8.06521	intergenic	MIR7472;MCMBP	dist=174755;dist=116628
	6	30264318	rs736155911	A	T	0.065	-1.21663	0.168769	11.2564	intergenic	MIR7472;MCMBP	dist=175493;dist=115890
	6	30267699	rs733494087	C	T	0.054	-1.18566	0.19391	8.47638	intergenic	MIR7472;MCMBP	dist=178874;dist=112509
	6	30268388	rs317959624	C	T	0.052	-1.17558	0.196935	8.13189	intergenic	MIR7472;MCMBP	dist=179563;dist=111820
	6	30271492	rs732460519	G	T	0.052	-1.1002	0.198486	7.15441	intergenic	MIR7472;MCMBP	dist=182667;dist=108716
	6	30279185	rs734545481	C	T	0.059	-0.977946	0.1805	6.87807	intergenic	MIR7472;MCMBP	dist=190360;dist=101023
	6	30280621	rs731702600	T	C	0.056	-1.1747	0.190608	8.5927	intergenic	MIR7472;MCMBP	dist=191796;dist=99587
	6	30283735	rs733462932	T	C	0.073	-0.986673	0.168867	7.83646	intergenic	MIR7472;MCMBP	dist=194910;dist=96473
	6	30289691	rs316823001	G	A	0.059	-1.08954	0.179614	8.36066	intergenic	MIR7472;MCMBP	dist=200866;dist=90517
	6	30294059	rs741743900	G	A	0.081	-0.888226	0.154628	7.60925	intergenic	MIR7472;MCMBP	dist=205234;dist=86149
	6	30295013	rs731158371	A	G	0.075	-0.959874	0.162011	8.02709	intergenic	MIR7472;MCMBP	dist=206188;dist=85195
	6	30297017	rs734629605	A	C	0.056	-1.04238	0.185481	7.32682	intergenic	MIR7472;MCMBP	dist=208192;dist=83191
	6	30305025	novel	T	A	0.084	-0.947085	0.1555	8.41929	intergenic	MIR7472;MCMBP	dist=216200;dist=75183
	6	30307918	novel	C	T	0.066	-0.96661	0.176569	7.00219	intergenic	MIR7472;MCMBP	dist=219093;dist=72290
	6	30309404	rs738979380	G	C	0.065	-1.13653	0.172295	9.66228	intergenic	MIR7472;MCMBP	dist=220579;dist=70804
	6	30310264	novel	A	T	0.056	-1.05093	0.184317	7.51217	intergenic	MIR7472;MCMBP	dist=221439;dist=69944
	6	30312099	rs741463360	C	T	0.07	-0.974595	0.172671	7.38173	intergenic	MIR7472;MCMBP	dist=223274;dist=68109
	6	30312213	rs315270568	T	G	0.057	-1.09788	0.188921	7.76346	intergenic	MIR7472;MCMBP	dist=223388;dist=67995
	6	30328976	novel	G	C	0.056	-1.05891	0.192883	7.03654	intergenic	MIR7472;MCMBP	dist=240151;dist=51232
	6	30332352	rs316647658	T	C	0.061	-1.01104	0.177981	7.46413	intergenic	MIR7472;MCMBP	dist=243527;dist=47856
	6	30340915	novel	A	G	0.056	-1.08463	0.184725	7.90308	intergenic	MIR7472;MCMBP	dist=252090;dist=39293
	6	30350384	novel	T	A	0.09	-0.960901	0.156281	8.55819	intergenic	MIR7472;MCMBP	dist=261559;dist=29824
	6	30352191	novel	C	T	0.109	-0.840615	0.140576	8.15643	intergenic	MIR7472;MCMBP	dist=263366;dist=28017
	6	30352196	novel	A	G	0.133	-0.761093	0.132167	7.64201	intergenic	MIR7472;MCMBP	dist=263371;dist=28012
	6	30353302	novel	T	C	0.111	-0.816773	0.136951	8.11915	intergenic	MIR7472;MCMBP	dist=264477;dist=26906
	6	30354876	rs315261132	C	A	0.102	-0.832873	0.144003	7.69975	intergenic	MIR7472;MCMBP	dist=266051;dist=25332
	6	30360899	rs317520208	G	C	0.052	-1.17578	0.196863	8.13937	intergenic	MIR7472;MCMBP	dist=272074;dist=19309
	6	30362223	rs738156687	C	G	0.066	-1.03407	0.165487	8.8001	intergenic	MIR7472;MCMBP	dist=273398;dist=17985
	6	30375595	rs736330923	A	T	0.061	-0.958317	0.174017	7.07446	intergenic	MIR7472;MCMBP	dist=286770;dist=4613
	6	30460087	rs741651746	T	C	0.052	-1.26886	0.194894	9.44632	intergenic	MCMBP;FGFR2	dist=65746;dist=447567
	6	30471488	rs312605091	C	A	0.068	-1.17579	0.172076	10.2667	intergenic	MCMBP;FGFR2	dist=77147;dist=436166
	6	30472014	rs733893984	A	G	0.068	-1.13516	0.173263	9.54948	intergenic	MCMBP;FGFR2	dist=77673;dist=435640
	6	30472360	rs315725700	G	A	0.068	-1.10247	0.172697	9.13151	intergenic	MCMBP;FGFR2	dist=78019;dist=435294
	6	30474084	rs738429247	C	A	0.138	-0.717993	0.12717	7.38557	intergenic	MCMBP;FGFR2	dist=79743;dist=433570
	6	30476199	rs312740256	A	G	0.068	-1.01279	0.17654	7.59235	intergenic	MCMBP;FGFR2	dist=81858;dist=431455
	6	30484549	rs740495791	A	T	0.054	-1.09096	0.196801	7.15558	intergenic	MCMBP;FGFR2	dist=90208;dist=423105
	6	30486209	rs738901284	C	G	0.063	-1.16162	0.179632	9.33692	intergenic	MCMBP;FGFR2	dist=91868;dist=421445
	6	30490226	rs317830846	A	G	0.063	-1.05146	0.183774	7.55708	intergenic	MCMBP;FGFR2	dist=95885;dist=417428
	6	30490469	rs738597725	G	A	0.054	-1.17663	0.193505	8.39548	intergenic	MCMBP;FGFR2	dist=96128;dist=417185
	6	30491795	rs735063412	C	T	0.052	-1.30163	0.194871	9.87281	intergenic	MCMBP;FGFR2	dist=97454;dist=415859
	6	30492912	rs737131240	C	T	0.054	-1.2422	0.190606	9.4629	intergenic	MCMBP;FGFR2	dist=98571;dist=414742
	6	30570148	rs738864442	A	G	0.077	-1.00085	0.164705	8.38587	intergenic	MCMBP;FGFR2	dist=175807;dist=337506
	6	30570807	rs317898145	G	A	0.052	-1.22737	0.194789	8.928	intergenic	MCMBP;FGFR2	dist=176466;dist=336847
	6	30599276	rs738923143	A	T	0.052	-1.1852	0.197155	8.23136	intergenic	MCMBP;FGFR2	dist=204935;dist=308378
	6	30599299	rs313546877	A	G	0.054	-1.10814	0.19462	7.49425	intergenic	MCMBP;FGFR2	dist=204958;dist=308355
	6	30604087	novel	C	T	0.072	-1.07757	0.167447	9.25871	intergenic	MCMBP;FGFR2	dist=209746;dist=303567
	6	30606701	novel	C	T	0.054	-1.10793	0.195671	7.42243	intergenic	MCMBP;FGFR2	dist=212360;dist=300953
	6	30609919	rs734023392	T	C	0.059	-1.21515	0.182939	9.77856	intergenic	MCMBP;FGFR2	dist=215578;dist=297735
	6	30609964	rs13582072	C	T	0.057	-1.24054	0.184474	9.98846	intergenic	MCMBP;FGFR2	dist=215623;dist=297690
	6	30610487	rs314144258	T	C	0.056	-1.25222	0.187836	9.84001	intergenic	MCMBP;FGFR2	dist=216146;dist=297167
	6	30610754	rs734194739	T	C	0.077	-1.00154	0.165816	8.299	intergenic	MCMBP;FGFR2	dist=216413;dist=296900
	6	30612129	rs741221299	G	A	0.066	-1.01469	0.17639	7.62813	intergenic	MCMBP;FGFR2	dist=217788;dist=295525
	6	30612261	rs316479359	C	T	0.061	-1.21076	0.180186	9.97493	intergenic	MCMBP;FGFR2	dist=217920;dist=295393
	6	30613157	rs318099517	T	A	0.056	-1.08851	0.193032	7.36988	intergenic	MCMBP;FGFR2	dist=218816;dist=294497
	6	30613248	rs314772125	G	A	0.052	-1.24961	0.195577	9.14507	intergenic	MCMBP;FGFR2	dist=218907;dist=294406
	6	30615603	novel	G	C	0.057	-1.14625	0.187549	8.46988	intergenic	MCMBP;FGFR2	dist=221262;dist=292051
	6	30626870	rs732545884	G	A	0.059	-1.01745	0.18743	6.901	intergenic	MCMBP;FGFR2	dist=232529;dist=280784
	6	30727619	novel	T	C	0.052	-1.2259	0.195899	8.82246	intergenic	MCMBP;FGFR2	dist=333278;dist=180035
	6	30727634	rs16564900	G	A	0.054	-1.20718	0.192959	8.81843	intergenic	MCMBP;FGFR2	dist=333293;dist=180020
	6	30727803	rs736070377	T	C	0.052	-1.2259	0.195899	8.82246	intergenic	MCMBP;FGFR2	dist=333462;dist=179851
	6	30729864	rs738526693	A	C	0.059	-1.04943	0.186319	7.3551	intergenic	MCMBP;FGFR2	dist=335523;dist=177790
	6	30739364	rs730971671	A	G	0.057	-1.13832	0.18653	8.44801	intergenic	MCMBP;FGFR2	dist=345023;dist=168290
	6	30832540	rs314882728	G	C	0.054	-1.12768	0.193419	7.80713	intergenic	MCMBP;FGFR2	dist=438199;dist=75114
	6	30874485	novel	T	C	0.052	-1.13894	0.197216	7.67993	intergenic	MCMBP;FGFR2	dist=480144;dist=33169
	6	30874578	novel	A	C	0.052	-1.15387	0.196969	7.87179	intergenic	MCMBP;FGFR2	dist=480237;dist=33076
	6	30889689	rs734618593	C	T	0.102	-0.919062	0.145223	8.99553	intergenic	MCMBP;FGFR2	dist=495348;dist=17965
	6	30889696	rs741345787	T	A	0.108	-0.792771	0.143167	7.14193	intergenic	MCMBP;FGFR2	dist=495355;dist=17958
	6	30890409	rs733870838	G	A	0.12	-0.792618	0.14411	7.0591	intergenic	MCMBP;FGFR2	dist=496068;dist=17245
	6	30891874	rs740282499	C	T	0.124	-0.823951	0.13599	8.34371	intergenic	MCMBP;FGFR2	dist=497533;dist=15780
	6	30909013	rs735627419	A	G	0.054	-1.06563	0.194761	6.99569	intronic	FGFR2	.
	6	30910738	rs316999610	T	C	0.054	-1.14047	0.193666	7.94331	intronic	FGFR2	.
	6	30912747	rs733662119	T	C	0.052	-1.08523	0.198334	6.99627	intronic	FGFR2	.
	6	30914571	novel	A	G	0.057	-1.02707	0.189367	6.89065	intronic	FGFR2	.
	6	30916633	novel	A	G	0.056	-1.13814	0.190709	8.12847	intronic	FGFR2	.
	6	30921961	novel	T	C	0.054	-1.17124	0.192273	8.42151	intronic	FGFR2	.
	6	30925694	rs738168109	G	A	0.099	-0.868826	0.14744	7.95237	intronic	FGFR2	.
	6	30927621	novel	C	T	0.054	-1.2059	0.19244	8.84331	intronic	FGFR2	.
	6	30929658	novel	A	G	0.068	-1.02799	0.174079	7.98165	intronic	FGFR2	.
	6	30930166	rs318010844	C	T	0.056	-1.10234	0.191537	7.63441	intronic	FGFR2	.
	6	30930882	novel	C	G	0.093	-0.824559	0.149052	7.12999	intronic	FGFR2	.
	6	30938863	rs793906937	A	G	0.057	-1.05396	0.189215	7.21515	intronic	FGFR2	.
	6	30946592	novel	G	A	0.057	-1.17463	0.186065	8.95736	intronic	FGFR2	.
	6	30946599	rs313147272	C	T	0.056	-1.2187	0.187818	9.39185	intronic	FGFR2	.
	6	30946600	rs738432889	A	G	0.056	-1.22217	0.188087	9.41475	intronic	FGFR2	.
	6	30950672	rs741088633	T	C	0.066	-0.983461	0.177304	7.16283	intronic	FGFR2	.
	6	31019598	rs734974544	A	G	0.065	-1.10153	0.178795	8.58782	intergenic	FGFR2;ATE1	dist=35933;dist=26269
	6	31019892	rs738086970	A	G	0.065	-1.12908	0.178063	9.02564	intergenic	FGFR2;ATE1	dist=36227;dist=25975
	6	31020785	rs736804718	T	C	0.063	-1.12683	0.179846	8.84126	intergenic	FGFR2;ATE1	dist=37120;dist=25082
	6	31049420	rs317090909	G	A	0.054	-1.13326	0.196128	7.68696	intronic	ATE1	.
	6	31073968	rs736336857	T	C	0.052	-1.075	0.198123	6.89549	intronic	ATE1	.
	6	31073998	rs732983615	T	A	0.057	-1.06731	0.188638	7.41276	intronic	ATE1	.
	6	31090324	rs734083542	G	T	0.057	-1.06731	0.188638	7.41276	intronic	ATE1	.
	6	31091785	novel	G	A	0.054	-1.12168	0.192248	7.81707	intronic	ATE1	.
	6	31140702	novel	A	G	0.059	-1.03305	0.188281	7.02948	intergenic	ATE1;IKZF5	dist=25499;dist=324269
	6	31265124	novel	T	G	0.056	-1.13506	0.192066	7.99206	intergenic	ATE1;IKZF5	dist=149921;dist=199847
	6	31265127	novel	T	C	0.056	-1.10669	0.193972	7.52051	intergenic	ATE1;IKZF5	dist=149924;dist=199844
	6	31269471	novel	T	A	0.052	-1.08031	0.198935	6.90547	intergenic	ATE1;IKZF5	dist=154268;dist=195500
	6	31375475	novel	A	C	0.174	-0.728574	0.114099	9.13545	intergenic	ATE1;IKZF5	dist=260272;dist=89496
	6	31436408	novel	T	C	0.068	-0.968452	0.176918	7.00133	intergenic	ATE1;IKZF5	dist=321205;dist=28563
	6	31440202	rs312732729	G	A	0.059	-1.03147	0.186431	7.13156	intergenic	ATE1;IKZF5	dist=324999;dist=24769
Comb height	4	89933310	rs314047126	C	G	0.059	0.719419	0.119751	8.22205	intronic	GFRA4	.
	4	89933338	rs740050944	G	A	0.068	0.633106	0.114805	7.09126	intronic	GFRA4	.
Comb weight	6	30352191	rs737218181	C	T	0.106	-3.00844	0.545919	7.09827	intergenic	MIR7472;MCMBP	dist=263366;dist=28017
	6	30353302	rs732276665	T	C	0.108	-2.91434	0.531715	7.03201	intergenic	MIR7472;MCMBP	dist=264477;dist=26906
	6	30354876	rs737686019	C	A	0.098	-3.24685	0.559359	7.76655	intergenic	MIR7472;MCMBP	dist=266051;dist=25332
